# Supplementary material for: Are People with Obesity Attracted to Multidisciplinary Telemedicine Approach for Weight Management?
Source: Nutrients. 2022 Apr 11;14(8):1579. doi: 10.3390/nu14081579 (PMC9027321; doi:10.3390/nu14081579)
Supplement: Supplementary file 1 [file nutrients-14-01579-s001.zip]

Archive with 1 entries (1 files):
- nutrients-1655391-supplementary.pdf
